# Supplementary material for: A Probiotic Amylase Blend Positively Impacts Gut Microbiota Modulation in a Randomized, Placebo-Controlled, Double-Blind Study
Source: Life (Basel). 2024 Jun 28;14(7):824. doi: 10.3390/life14070824 (PMC11277872; doi:10.3390/life14070824)
Supplement: Supplementary file 1 [file life-14-00824-s001.zip]

Archive with 1 entries (1 files):
- life-3029526-supplementary.pdf
